# Supplementary material for: CD74-AKT Axis Is a Potential Therapeutic Target in Triple-Negative Breast Cancer
Source: Biology (Basel). 2024 Jun 28;13(7):481. doi: 10.3390/biology13070481 (PMC11274071; doi:10.3390/biology13070481)
Supplement: Supplementary file 1 [file biology-13-00481-s001.zip]

Archive with 1 entries (1 files):
- biology-3024455-supplementary.pdf
